# Supplementary material for: Postbiotics in Functional Foods: Preparation-Based Characterization, Gut–Brain Axis Interactions, and Translational Perspectives
Source: Foods. 2026 Jul 10;15(14):2457. doi: 10.3390/foods15142457 (PMC13408988; doi:10.3390/foods15142457)
Supplement: Supplementary file 1 [file foods-15-02457-s001.zip]

Archive with 1 entries (1 files):
- foods-4376248-supplementary.pdf
